# Supplementary material for: Immunohistochemical Evaluation of Candidate Biomarkers for Fluorescence-Guided Surgery of Myxofibrosarcoma Using an Objective Scoring Method
Source: Biomedicines. 2023 Mar 22;11(3):982. doi: 10.3390/biomedicines11030982 (PMC10046284; doi:10.3390/biomedicines11030982)
Supplement: Supplementary file 1 [file biomedicines-11-00982-s001.zip]

Archive with 1 entries (1 files):
- biomedicines-2218601-supplementary.pdf
